# Supplementary material for: ProtNet: a tool for stochastic simulations of protein interaction networks dynamics
Source: BMC Bioinformatics. 2007 Mar 8;8(Suppl 1):S4. doi: 10.1186/1471-2105-8-S1-S4 (PMC1885856; doi:10.1186/1471-2105-8-S1-S4)
Supplement: Additional File 1 — High confidence yeast interaction network. [file 1471-2105-8-S1-S4-S1.txt]

ABP1 ACT1
ABP1 RVS167
ACT1 IQG1
ACT1 SRV2
ACT1 AIP1
ACT1 COF1
ACT1 OYE2
ACT1 TWF1
ACT1 TPM2
ACT1 BUD6
ACT1 BNI1
ACT1 PFY1
ADA2 GCN5
ADA2 TAF61
ADA2 SPT3
ADA2 TAF60
ADA2 SPT15
AFG3 YTA12
AFR1 IQG1
AFR1 CDC12
AIP2 ACT1
AIR1 TRF4
AKL1 SKI8
AKR1 IQG1
AKR1 STE18
AKR1 STE4
ANP1 MNN9
ANP1 HOC1
APC1 APC9
APC1 APC11
APC1 APC4
APC1 CDC26
APC1 DOC1
APC1 CDC16
APC1 CDC23
APC2 APC1
APC2 APC4
APC2 APC11
APC2 CDC26
APC2 APC9
APC4 APC11
APC5 APC1
APC5 APC9
APC5 CDC16
APC5 APC2
APC5 CDC23
APC5 CDC26
APC5 APC11
APC5 APC4
APC5 DOC1
APC9 CDC16
APC9 CDC23
APC9 APC4
APC9 CDC26
APC9 DOC1
APC9 APC11
APG12 APG17
APG14 VPS30
APG17 IPI3
APL2 APL4
APL2 APM1
APL2 APS1
APL3 APM4
APL3 APL1
APL3 APS2
APL6 APL5
APM1 APL4
APM2 APL2
APM3 APL5
APM3 APL6
APS1 APL4
APS3 APL5
ARC1 MES1
ARC1 YGL245W
ARC15 ARC35
ARC15 ARC19
ARC15 ARP3
ARC15 ARC18
ARC18 ARC35
ARC19 ARC35
ARC19 ARC18
ARC40 ARP2
ARG80 ARG81
ARP1 NIP100
ARP1 SRP1
ARP1 JNM1
ARP2 ARC35
ARP2 ARC19
ARP2 ARC15
ARP2 ARP3
ARP2 ARC18
ARP2 SRP1
ARP3 ARC35
ARP3 ARC18
ARP3 ARC19
ARP4 HTA1
ATC1 BUD6
ATP1 OLI1
ATP1 ATP6
ATP1 ATP2
ATP1 ATP5
ATP1 ATP3
ATP1 ATP16
ATP1 TIM11
ATP16 OLI1
ATP16 ATP6
ATP16 ATP2
ATP16 ATP5
ATP17 ATP4
ATP2 OLI1
ATP2 ATP6
ATP3 OLI1
ATP3 ATP16
ATP3 ATP6
ATP3 ATP2
ATP3 ATP5
ATP4 ATP6
ATP5 OLI1
ATP5 ATP4
ATP5 ATP6
ATP5 ATP2
ATP6 OLI1
AUT7 AUT2
BCK1 MKK2
BCK1 MKK1
BCY1 TPK2
BCY1 TPK3
BCY1 TPK1
BDP1 TFC4
BEM1 CDC42
BEM1 STE20
BEM1 ACT1
BEM1 STE5
BEM1 AIP2
BEM1 BOI2
BEM1 RSR1
BEM1 FAR1
BET1 SEC23
BET1 SEC24
BET3 TRS33
BET3 BET5
BET3 TRS130
BET4 BET2
BET5 KRE11
BET5 TRS31
BET5 TRS23
BET5 GSG1
BET5 TRS120
BFA1 TEM1
BIK1 TUB1
BIM1 TUB3
BIM1 BIK1
BNI1 PFY1
BNR1 PFY1
BNR1 HOF1
BNR1 RHO4
BOI1 CDC42
BOI1 BEM1
BRF1 RPC34
BRR2 SNP1
BUB1 BUB3
BUB1 MAD1
BUB2 TEM1
BUD13 IST3
BUD32 KAE1
BUD6 BNI1
BUD6 SPC24
BUD6 STE11
BUR2 SGV1
CAC2 RLF2
CAF20 TIF4631
CAP2 CAP1
CAR1 HYP2
CBF1 MET4
CBF2 MCK1
CBF2 BIR1
CBF5 NAF1
CBF5 MCK1
CCC2 ATX1
CCR4 POP2
CCR4 CDC36
CCR4 MOT2
CCR4 DBF2
CCR4 CDC39
CCZ1 YPT7
CDC10 BNI4
CDC10 CDC11
CDC10 SHS1
CDC10 GIN4
CDC10 CDC12
CDC10 CDC3
CDC11 CDC3
CDC11 SHS1
CDC11 SPR28
CDC12 CDC3
CDC12 CDC11
CDC12 SHS1
CDC13 STN1
CDC15 TEM1
CDC16 APC2
CDC16 CDC26
CDC16 CDC23
CDC16 APC4
CDC16 APC11
CDC19 MCK1
CDC20 HSL1
CDC20 MAD2
CDC23 APC2
CDC23 CDC26
CDC23 APC11
CDC23 APC4
CDC24 STE4
CDC24 RSR1
CDC24 AKR1
CDC24 FAR1
CDC24 CDC42
CDC24 BEM1
CDC25 HSP82
CDC25 RAS2
CDC26 APC4
CDC26 APC11
CDC27 APC5
CDC27 APC2
CDC27 APC1
CDC27 CDC16
CDC27 DOC1
CDC27 APC4
CDC27 APC11
CDC27 CDC26
CDC27 CDC23
CDC28 CLB5
CDC28 CLB2
CDC28 CLN2
CDC28 CLN1
CDC28 CDC6
CDC28 CAK1
CDC28 MPT5
CDC28 SIC1
CDC31 KAR1
CDC33 CAF20
CDC34 UBI4
CDC34 CDC4
CDC34 SKP1
CDC36 NOT5
CDC36 ADA2
CDC39 NOT5
CDC39 NOT3
CDC39 MOT2
CDC39 POP2
CDC4 CDC6
CDC42 BEM4
CDC42 IQG1
CDC42 CLA4
CDC42 BNI1
CDC43 RAM2
CDC45 CDC47
CDC46 CDC45
CDC46 CDC47
CDC47 DNA43
CDC48 DOA1
CDC48 UFD2
CDC53 CLN2
CDC53 GRR1
CDC53 CLN1
CDC53 MET30
CDC53 SKP1
CDC53 CDC34
CDC53 CDC4
CDC55 ZDS2
CEF1 SYF1
CEG1 CET1
CFT1 YTH1
CFT1 YSH1
CFT1 FIP1
CFT1 PAP1
CFT1 CFT2
CFT1 PFS2
CFT2 YTH1
CFT2 YSH1
CHC1 YAP1801
CHC1 YAP1802
CHC1 CLC1
CKA1 CKA2
CKA1 CKB2
CKA1 TOP2
CKB1 CKA2
CKB1 CKB2
CKB1 CKA1
CKB1 TOP2
CKB2 CKA2
CKS1 CLB2
CKS1 CLN2
CKS1 CLB3
CKS1 CDC28
CLB1 CDC28
CLB2 RPS11A
CLB3 CDC28
CLB4 CDC28
CLB6 CDC28
CLC1 YAP1801
CLC1 YAP1802
CLG1 PHO85
CLN3 YDJ1
CLN3 SSA2
CLN3 FAR1
CLN3 CDC53
CLN3 CDC28
CMD1 MYO2
CMD1 MYO5
CMD1 CNA1
CMD1 CMK1
CMD1 NUF1
CMD1 DST1
CMD1 CMP2
CMD1 CMK2
CNB1 CMP2
CNB1 CNA1
CNS1 HSP82
CNS1 CPR7
CNS1 HSC82
COF1 SRV2
COF1 CRN1
COF1 AIP1
COP1 RET3
COP1 SEC28
COP1 RET2
COP1 SEC26
COP1 SEC27
COP1 SEC21
COR1 QCR2
COX1 COX3
COX1 COX2
COX1 COX4
COX2 COX3
COX2 OXA1
COX3 COX4
COX3 OXA1
COX9 COX5A
COX9 COX4
COX9 COX6
CPA2 CPA1
CPR6 HSP82
CPR6 RPD3
CPR7 RPD3
CRM1 GPE1
CRM1 YAP1
CRM1 YRB2
CRM1 GSP1
CSE1 SRP1
CSE1 GSP1
CSE2 MED4
CSE2 MED7
CTK1 CTK3
CTK2 CTK3
CTK2 CTK1
CUP5 TFP1
CUS1 HSH49
CYB2 MAS6
CYC8 NRG1
CYC8 TUP1
CYR1 SRV2
CYT1 COB
CYT1 RIP1
DBF2 MOB1
DCP1 HRR25
DCP2 DCP1
DHH1 POP2
DHH1 DBF2
DHH1 CAF17
DIG2 STE12
DIG2 KSS1
DMC1 RIS1
DMC1 APC2
DMC1 TID3
DMC1 PDC1
DMC1 PET309
DMC1 PDC5
DMC1 ACC1
DOC1 APC2
DOC1 CDC16
DOC1 CDC23
DOC1 APC11
DOC1 APC4
DOC1 CDC26
DPB11 SLD2
DPB3 DPB2
DPB3 POL2
DSE1 STE11
DST1 NMD5
DUO1 DAM1
DYN2 PAC11
EFB1 TEF4
EFB1 TEF2
ENT1 PAN1
ERG25 ERG28
ERG26 ERG25
ERG28 ERG27
ERP1 ERV25
ERP1 EMP24
ERP2 ERV25
ERP2 EMP24
ERP2 ERP1
ERV25 EMP24
ERV46 ERV41
EXO84 SEC10
EXO84 SEC5
FAR1 STE4
FAR1 CDC42
FAS1 FAS2
FIN1 GLC7
FIP1 YTH1
FIP1 YSH1
FIP1 PAP1
FIP1 CFT2
FIP1 RNA14
FIP1 PFS2
FIR1 SPC24
FIR1 PAP1
FIR1 SPO12
FIR1 PAB1
FRQ1 PIK1
FRS2 MSF1
FRS2 FRS1
FUN12 CBF5
FUN12 CDC13
FUR1 URK1
FUR1 SPO12
FUS3 DIG1
FUS3 STE11
FUS3 MPT5
FUS3 STE7
FUS3 STE5
FUS3 DIG2
FUS3 SPH1
FYV9 YNR046W
GAL1 GAL80
GAL11 SIN4
GAL3 GAL80
GAL4 GAL80
GAL83 SNF4
GAL83 SIP2
GCD11 SUI2
GCD14 GCD10
GCD2 GCD1
GCD2 GCN3
GCD2 GCD7
GCD6 GCD1
GCD6 GCD7
GCD6 GCD2
GCD6 GCN3
GCD7 GCD1
GCN20 GCN1
GCN3 GCD1
GCN3 GCD7
GCN5 HFI1
GCN5 TAF90
GCN5 TAF61
GCN5 TRA1
GCN5 SPT3
GCS1 AKR1
GCV2 GCV1
GCV3 GCV2
GCV3 GCV1
GDI1 SEC4
GFD1 DBP5
GIC1 CDC42
GIC2 BUD6
GIC2 CDC42
GIC2 PEA2
GIM3 GIM5
GIM3 YKE2
GIM4 GIM3
GIM4 TUB4
GIM4 YKE2
GIM4 PAC10
GIM4 GIM5
GIN4 CDC3
GIN4 CDC11
GIN4 CDC12
GIN4 NAP1
GIP1 SCD5
GIP1 PIG2
GIP1 GLC7
GIP1 STE5
GIP1 GIP2
GIP1 GAC1
GIP1 RED1
GIP2 GLC7
GLC7 SCD5
GLC7 MHP1
GLC7 GLC8
GLC7 SDS22
GLC7 RED1
GLE1 GFD1
GLE1 RIP1
GLE1 NUP42
GLE2 SRP1
GOS1 SED5
GOS1 SFT1
GOS1 YKT6
GPA1 STE4
GPA1 STE11
GPR1 GPA2
GRX3 YGL220W
GSG1 BET3
GSG1 TRS23
GSP1 MTR10
GSP1 DIS3
GSP1 PSE1
GSP1 KAP95
GSY2 PIG1
GTT1 GTT2
GZF3 DAL80
HAP2 HAP5
HAP2 HAP4
HAP2 APG17
HAP3 HAP5
HAP3 HAP4
HAP3 HAP2
HAP5 HAP4
HAT2 HAT1
HFI1 SPT20
HFI1 SPT8
HFI1 ADA2
HFI1 TAF25
HFI1 TAF90
HFI1 TAF61
HFI1 SPT3
HFI1 TAF60
HFI1 TAF17
HHF1 HTA1
HIP1 SEC23
HIP1 SEC24
HIP1 SAR1
HIR1 HIR2
HIR1 SPT4
HMLALPHA2 MCM1
HMO1 FHL1
HOC1 MNN9
HOF1 BNI1
HOG1 HOT1
HOG1 STE11
HOM3 FPR1
HOP1 RED1
HRB1 MTR10
HRP1 RNA14
HRP1 RNA15
HSE1 VPS27
HSL1 CDH1
HSL7 SWI1
HSL7 HSL1
HSL7 SWE1
HSP60 HSP10
HTA1 NAP1
HTB1 HTA1
HYM1 KIC1
HYS2 CDC2
IDH1 IDH2
IME1 RIM11
IMP3 MPP10
IRR1 SMC3
ISU1 NFS1
JNM1 NIP100
KAP104 NUP1
KAP104 NUP49
KAP104 NUP42
KAP104 NAB2
KAP104 NUP57
KAP122 TOA1
KAP122 NUP1
KAP122 NUP2
KAP122 TOA2
KAP123 YAP1
KAP123 GSP1
KAP95 NUP1
KAP95 NUP116
KAP95 SRP1
KAR2 SEC63
KAR3 CIK1
KAR9 STU2
KAR9 BIM1
KCC4 NAP1
KEL2 KEL1
KEM1 DCP1
KEM1 LSM1
KEM1 LSM3
KEM1 LSM7
KGD2 KGD1
KGD2 YMR31
KGD2 LPD1
KIC1 SOG2
KIC1 CDC31
KIC1 HSC82
KIN28 CCL1
KIN28 RPB2
KIN28 RPO21
KIN28 RAD3
KRE11 BET3
KRE11 TRS31
KRE11 TRS23
KRE11 GSG1
KRE11 TRS120
KSS1 DIG1
KSS1 STE5
KSS1 STE11
LAP4 CVT19
LHP1 SXM1
LIF1 DNL4
LPD1 KGD1
LSC2 LSC1
LSM1 DCP1
LSM1 LSM7
LSM1 LSM3
LSM2 DCP1
LSM2 LSM7
LSM2 LSM8
LSM2 KEM1
LSM2 LSM4
LSM2 PAT1
LSM2 DHH1
LSM2 LSM6
LSM2 LSM5
LSM2 LSM1
LSM2 LSM3
LSM3 DCP1
LSM3 LSM7
LSM4 DCP1
LSM4 LSM5
LSM4 LSM7
LSM4 LSM8
LSM4 LSM1
LSM4 KEM1
LSM4 LSM3
LSM5 DCP1
LSM5 KEM1
LSM5 LSM7
LSM5 LSM3
LSM5 LSM1
LSM5 LSM8
LSM6 DCP1
LSM6 LSM4
LSM6 LSM5
LSM6 LSM7
LSM6 LSM8
LSM6 LSM1
LSM6 KEM1
LSM6 LSM3
LSM7 DCP1
LSM8 HSH49
LSM8 LSM3
LSM8 LSM7
LUV1 VPS53
LUV1 SAC2
LYS2 LYS5
MAK10 MAK3
MAM33 CYB2
MAS2 MAS1
MBP1 SWI6
MCD1 SMC3
MCD1 SMC1
MCM2 DNA43
MCM2 DBF4
MCM2 CDC7
MCM3 CDC46
MCM3 CDC47
MCM6 CDC46
MCM6 DNA43
MDJ1 SSC1
MDS3 SPC24
MEC1 LCD1
MEC3 DDC1
MEC3 RAD17
MED11 MED7
MED2 NUT2
MED2 MED7
MED2 SIN4
MED2 RGR1
MED2 SRB4
MED2 NUT1
MED2 PGD1
MED2 SRB5
MED2 SRB2
MED2 MED6
MED2 RPB3
MED2 MED11
MED2 CSE2
MED2 GAL11
MED2 MED4
MED4 MED8
MED6 MED7
MED7 MED4
MED7 PGD1
MED8 MED7
MED8 SRB5
MED8 MED2
MED8 SRB6
MED8 SRB4
MED8 RPB3
MET28 MET4
MET28 CBF1
MET30 MET4
MET30 SWE1
MET30 CDC34
MIP6 MEX67
MLC1 MYO2
MLH1 MLH3
MLH1 PMS1
MLH1 MLH2
MLH1 MSH2
MOB1 DBF20
MOB1 CAF17
MOB1 CAF16
MOB1 POP2
MOG1 GSP1
MOT2 NOT5
MPP10 IMP4
MPS1 SPC42
MPS1 MOB1
MPT5 SST2
MPT5 KSS1
MRE11 RAD50
MRP1 MRP4
MRP13 MRP4
MRP20 MRPL19
MRP20 MRPL9
MRP4 PET123
MRP4 MRPS18
MRPL10 MRPL23
MRPL10 MRPL38
MRPL10 MRPL9
MRPL10 MRPL11
MRPL10 YDR116C
MRPL10 MRPL8
MRPL10 MRPL17
MRPL10 MRP7
MRPL16 MRPL23
MRPL16 MRP7
MRPL16 MRPL10
MRPL16 MRPL19
MRPL16 MRPL3
MRPL16 MRPL35
MRPL16 MRPL28
MRPL16 MRPL9
MRPL16 MRPL6
MRPL16 MRPL8
MRPL16 MRPL38
MRPL16 MRPL20
MRPL16 MRPL4
MRPL16 YML6
MRPL16 MRPL11
MRPL16 MRPL7
MRPL19 MRP7
MRPL19 MRPL10
MRPL19 MRPL9
MRPL19 MRPL8
MRPL23 MRPL8
MRPL23 MRPL9
MRPL24 MRPL10
MRPL25 MRPL9
MRPL27 MRPL10
MRPL28 MRPL10
MRPL28 MRPL9
MRPL3 MRPL19
MRPL3 MRPL10
MRPL3 MRPL32
MRPL33 MRPL8
MRPL35 MRPL19
MRPL35 MRPL10
MRPL35 MRPL9
MRPL36 MRPL10
MRPL36 MRPL9
MRPL38 MRPL8
MRPL38 MRPL9
MRPL4 MRPL19
MRPL4 MRPL10
MRPL44 MRPL10
MRPL6 MRPL10
MRPL6 MRPL9
MRPL7 MRPL19
MRPL7 MRPL10
MRPL7 MRPL9
MRPL8 MRPL6
MRPL8 MRPL7
MRPL8 MRPL11
MRPL9 YPL183W-A
MRPL9 MRP7
MRPL9 MRPL24
MRPL9 MRPL4
MRPL9 MRPL13
MRPL9 MRPL11
MRPL9 YDR116C
MRPL9 MRPL8
MRPL9 MRP49
MRPL9 MRPL20
MRPL9 YML6
MRPL9 MRPL44
MRPS28 MRP4
MRPS5 MRP2
MRPS5 MRPS18
MRPS5 RSM7
MRPS5 MRP13
MRPS5 MRP10
MRPS5 RSM10
MRPS5 MRPS28
MRPS5 MRP1
MRPS5 MRP4
MRPS5 MRP17
MRPS9 MRP4
MRPS9 MRPS5
MRS11 AAC1
MRS11 TIM22
MRS11 TIM9
MRS5 TIM18
MRS5 MRS11
MSF1 FRS1
MSH2 EXO1
MSH2 PMS1
MSH3 MSH2
MSH3 MLH1
MSH3 PMS1
MSH6 MSH2
MSH6 MLH1
MSH6 PMS1
MSI1 RLF2
MSL1 LEA1
MSN5 GSP1
MTO1 MSS1
MTR3 LSM8
MTR3 RRP42
MUD2 PRP39
MYO1 SRO7
MYO1 MYO2
MYO4 MYO1
MYO4 ACT1
NAM7 DBP2
NAM7 DCP2
NAP1 CLB2
NAP1 JIP1
NAS6 RPN10
NAT1 ARD1
NCB2 BUR6
NGG1 HFI1
NGG1 SPT20
NGG1 TOM1
NGG1 TAF60
NGG1 GCN5
NGG1 ADA2
NGG1 TAF61
NGG1 TAF90
NGG1 TAF25
NHP10 INO80
NHP10 IES5
NHP2 GAR1
NHP2 NOP10
NIC96 NUP188
NIC96 NUP192
NIC96 NSP1
NIC96 NUP49
NIC96 NUP57
NIP1 TIF5
NIP1 PRT1
NIP1 TIF34
NIP1 SUI1
NMD2 NAM7
NMD3 NAM7
NMD4 NAM7
NMD5 NUP1
NMD5 NAM7
NMD5 NUP2
NOP1 NOP58
NOP1 SIK1
NOP10 GAR1
NOT3 NOT5
NOT3 MOT2
NPL3 MTR10
NPL4 UFD1
NPL4 CDC48
NSP1 GSP1
NSP1 NUP49
NUF1 SPC98
NUF1 SPC97
NUF2 JNM1
NUP1 MTR10
NUP100 MEX67
NUP100 KAP95
NUP100 NUP116
NUP116 MEX67
NUP116 GLE2
NUP120 SEC13
NUP145 KAP95
NUP145 SEC13
NUP145 NUP120
NUP159 MTR10
NUP159 NMD5
NUP159 KAP95
NUP170 NUP1
NUP2 SRP1
NUP2 KAP95
NUP42 GFD1
NUP42 GLE2
NUP49 NUP57
NUP57 NSP1
NUP82 NUP116
NUP82 NSP1
NUP84 SEC13
NUP84 NUP120
NUP84 NUP85
NUP84 NUP145
NUP84 SEH1
NUP85 SEC13
NUT1 MED7
NYV1 VAM3
OAF1 PIP2
OCA1 SIW14
OCA1 YNL056W
ORC1 ORC4
ORC1 ORC5
ORC2 ORC4
ORC2 ORC1
ORC2 ORC6
ORC2 ORC3
ORC2 ORC5
ORC3 ORC1
ORC6 ORC1
OSH3 SPO12
OST1 OST6
PAB1 CDC33
PAB1 KRE1
PAB1 SGN1
PAB1 TAO3
PAB1 TIF4631
PAB1 TIF4632
PAB1 RNA15
PAB1 PBP1
PAB1 SIM1
PAB1 RNA14
PAC10 GIM3
PAC10 TUB4
PAC10 YKE2
PAC10 GIM5
PAN1 YOR105W
PAN1 END3
PAN1 YOL101C
PAN2 PAN1
PAP1 YTH1
PAP1 CFT2
PAP1 YSH1
PAP1 PFS2
PAT1 DCP1
PAT1 KEM1
PAT1 LSM4
PAT1 DHH1
PAT1 LSM6
PAT1 LSM5
PAT1 LSM1
PAT1 LSM7
PAT1 LSM3
PBN1 PRB1
PBP2 PAB1
PBS2 STE11
PBS2 HOG1
PCF11 CLP1
PCF11 RNA14
PCF11 PAB1
PCF11 RNA15
PCL2 PHO85
PCL2 RVS167
PCL5 PHO85
PCL6 PHO85
PCL7 PHO85
PCL9 PHO85
PCL9 RVS167
PDA1 LAT1
PDA1 LPD1
PDA1 PDX1
PDB1 LAT1
PDB1 PDX1
PDB1 LPD1
PDB1 DUR1,2
PDB1 PDA1
PDS1 ESP1
PEA2 SPA2
PEP3 VPS16
PEP3 PEP5
PEP3 VPS33
PEP5 VPS33
PET122 PET54
PET494 PET54
PEX14 PEX17
PEX14 PEX13
PEX19 PEX3
PEX5 PEX17
PEX5 PEX14
PEX5 PEX13
PEX7 PEX13
PEX7 PEX21
PEX7 PEX14
PEX7 PEX5
PEX7 PEX18
PFK1 PFK2
PFS2 YTH1
PGD1 MED4
PGD1 MED8
PGD1 RPB3
PHO85 PCL8
PHO85 PCL10
PHO85 PCL1
PHO85 PHO80
PIB2 MSS1
PIG2 GSY2
PKC1 RHO1
PKC1 FKS1
PKC1 PAB1
PKH1 YPL004C
PKH1 YGR086C
POB3 POL1
POL1 CTF4
POL12 POL1
POL12 PRI2
POL12 PRI1
POL2 DPB2
POL30 POL32
POL32 POL1
POL32 CDC2
POL32 HYS2
POM152 NUP188
POP1 SNM1
POP2 DBF2
POP5 RPP1
POP5 POP7
POP7 POP1
POP7 POP6
POP7 POP4
POP7 RPP1
POP7 POP3
POP8 POP7
PPA1 VMA8
PPA1 TFP1
PPH21 RTS1
PPH21 TAP42
PPH22 TAP42
PRE1 PRE2
PRE1 PRE3
PRE1 PRE9
PRE1 PUP3
PRE1 SCL1
PRE1 PUP2
PRE1 PRE8
PRE1 PRE10
PRE1 PRE5
PRE1 PRE6
PRE4 PRE8
PRE4 SCL1
PRE7 PRE1
PRE8 PRE6
PRE8 PRE5
PRE9 PRE8
PRI1 PRI2
PRP11 CUS2
PRP11 MUD2
PRP11 TIF4631
PRP11 PRP21
PRP19 SNT309
PRP3 PRP4
PRP31 PRP4
PRP31 PRP8
PRP40 STO1
PRP40 YHC1
PRP43 PRP8
PRP45 PRP46
PRP45 SYF1
PRP6 PRP4
PRP6 SME1
PRP6 PRP31
PRP6 BRR2
PRP6 SPP381
PRP6 SMD1
PRP6 PRP8
PRP8 PRP4
PRP8 SMD3
PRP8 SNP1
PRP8 SNU114
PRP9 SPC24
PRP9 PRP21
PRT1 TIF5
PRT1 TIF35
PRT1 GCD10
PSR1 WHI2
PTA1 YTH1
PTA1 YSH1
PTA1 CFT2
PTA1 FIP1
PTA1 CFT1
PTA1 PAP1
PTC3 YDR071C
PTC4 YDR071C
PUP1 PUP3
PUP3 PRE8
PUP3 SCL1
PXA2 PXA1
RAD10 RAD1
RAD14 RAD1
RAD16 RAD7
RAD17 DDC1
RAD18 RAD6
RAD23 PUP1
RAD23 RPT1
RAD23 PRE1
RAD23 RAD4
RAD23 RPT6
RAD24 RFC2
RAD3 CCL1
RAD51 RAD52
RAD51 APC2
RAD52 RFA2
RAD55 RAD51
RAD6 UBR1
RAD9 RAD53
RAM1 RAM2
RAP1 GCR1
RAS2 IRA2
RCK1 HOG1
RDH54 DMC1
RDI1 RHO1
RDI1 CDC42
REF2 GLC7
REF2 FIR1
REG1 SDS22
REG1 GLC7
RET1 RPC40
RET2 RET3
RET2 SEC21
RET2 SEC27
RET2 SEC28
RFA1 RFA2
RFA1 RAD52
RFA1 RFA3
RFA2 RFA3
RFA3 RAD52
RFC2 RFC4
RFC2 RFC3
RFC3 RFC4
RFC4 RFC1
RFC5 RFC1
RFC5 RFC2
RFC5 RAD24
RFC5 RFC3
RFC5 RFC4
RGD1 FYV8
RGR1 MED7
RIF1 RAP1
RIF1 RIF2
RIM20 RIM101
RIP1 COB
RIP1 GLE2
RNA14 CLP1
RNA14 PFS2
RNA15 CLP1
RNA15 RNA14
RNR1 SML1
RNR1 RNR2
RNR1 RNR4
RNR1 RNR3
RNR2 RNR4
RNR3 RNR2
RNR3 RNR4
RNT1 SRP1
ROM2 RHO1
ROX3 NUT2
ROX3 MED4
ROX3 GAL11
ROX3 CSE2
ROX3 MED11
ROX3 MED6
ROX3 SRB5
ROX3 NUT1
ROX3 MED8
ROX3 SRB7
ROX3 SRB4
ROX3 PGD1
ROX3 SRB2
ROX3 RGR1
ROX3 SIN4
ROX3 MED7
RPA12 RPO26
RPA12 RPC40
RPA12 RPA190
RPA12 RPB10
RPA12 RPB8
RPA12 RPA43
RPA12 RPA135
RPA12 RPC19
RPA135 RPC40
RPA135 RPB5
RPA135 RPC10
RPA14 RPA12
RPA190 RPO26
RPA190 RPA135
RPA190 RPC40
RPA43 RPA190
RPA49 RPC40
RPA49 RPA190
RPB10 RPC40
RPB10 RPA190
RPB10 RPB3
RPB3 RPB8
RPB3 RPB2
RPB3 RPC19
RPB3 MED7
RPB3 RPB11
RPB3 MED4
RPB3 RPB4
RPB3 RPO21
RPB5 RPC40
RPB5 RET1
RPB5 RPA190
RPB5 RPB2
RPB5 RPC34
RPB5 RPA12
RPB5 RPB9
RPB5 RPO21
RPB5 RPB7
RPB5 RPB3
RPB5 RPC25
RPB5 RPO31
RPB7 RPB8
RPB7 RPB4
RPB7 RPB9
RPB7 RPB3
RPB7 RPB11
RPB7 RPB2
RPB8 RPC40
RPB8 RPA190
RPB9 RPO26
RPB9 RPB2
RPB9 RPB3
RPB9 RPB4
RPC17 RPC31
RPC17 BRF1
RPC17 RPC11
RPC19 RPC40
RPC19 RPA190
RPC19 RPO31
RPC19 RET1
RPC19 RPA135
RPC25 RPC82
RPC25 RET1
RPC25 RPC34
RPC25 RPO31
RPC25 RPB10
RPC25 RPO26
RPC25 RPB8
RPC25 RPC40
RPC31 RPC82
RPC31 RPO31
RPC31 RPC34
RPC31 RPC40
RPC34 RPC82
RPC34 RPO31
RPC34 RPC40
RPC34 RET1
RPC34 RPB8
RPC40 RPC82
RPC40 RPO26
RPC53 RPC37
RPD3 SIN3
RPG1 PRT1
RPG1 SLA2
RPG1 SUI1
RPG1 TIF34
RPG1 NIP1
RPL10 RPL11A
RPL10 RPL26A
RPL10 RPP0
RPL10 RPL17A
RPL10 RPL4A
RPL11A RPL26A
RPL11A RPL19A
RPL11A RPL19B
RPL11B RPL5
RPL11B RPL10
RPL11B RPL26A
RPL11B RPL25
RPL11B RPL3
RPL11B RPL2B
RPL11B RPL19B
RPL11B RPL19A
RPL11B RPL28
RPL11B RPL26B
RPL12A RPL5
RPL12A RPL25
RPL12A RPL10
RPL12A RPL26A
RPL12A RPL3
RPL12B RPL5
RPL12B RPL3
RPL12B RPL25
RPL12B RPL26A
RPL12B RPL10
RPL14B RPL34A
RPL15B RPL43A
RPL16A RPL5
RPL16A RPL18A
RPL16A RPL18B
RPL16A RPL10
RPL16A RPL26B
RPL16A SXM1
RPL16A RPL28
RPL16A RPL2B
RPL16A RPL26A
RPL16A RPL25
RPL16A RPL3
RPL16B RPL18B
RPL16B RPL26A
RPL16B RPL10
RPL16B SXM1
RPL17A RPL26A
RPL17A RPL19A
RPL17A RPL19B
RPL17B RPL5
RPL17B RPL3
RPL17B RPL25
RPL17B RPL10
RPL17B RPL28
RPL17B RPL19B
RPL17B RPL19A
RPL17B RPL2B
RPL17B RPL26A
RPL18A RPL16B
RPL19B RPL4A
RPL1A RPL3
RPL1A RPL10
RPL1A RPL25
RPL1A RPL26A
RPL1B RPL5
RPL1B RPL3
RPL1B RPL26A
RPL1B RPL10
RPL1B RPL25
RPL20A RPL31B
RPL20A RPL31A
RPL20B RPL31B
RPL23A RPL5
RPL23A RPL3
RPL23A RPL25
RPL23A RPL26A
RPL23A RPL10
RPL23A RPL2B
RPL23A RPL26B
RPL23A RPL28
RPL23A RPL35B
RPL23A RPL35A
RPL23A RPL19A
RPL23A RPL19B
RPL23B RPL5
RPL23B RPL25
RPL23B RPL26A
RPL23B RPL10
RPL23B RPL19B
RPL23B RPL19A
RPL23B RPL3
RPL25 RPL11A
RPL25 RPL26A
RPL25 RPL19B
RPL25 RPL4A
RPL25 RPL19A
RPL25 RPL17A
RPL25 RPL10
RPL25 RPP0
RPL25 RPL16B
RPL25 RPL9B
RPL26A RPP0
RPL26A RPL19A
RPL26A RPL19B
RPL26A RPL4A
RPL26B RPL11A
RPL26B RPP0
RPL26B RPL12A
RPL26B RPL23B
RPL26B RPL9A
RPL26B RPL1B
RPL26B RPL28
RPL26B RPL2B
RPL26B RPL17B
RPL26B RPL17A
RPL26B RPL10
RPL26B RPL19B
RPL26B RPL4A
RPL26B RPL19A
RPL26B RPL4B
RPL26B RPL12B
RPL26B RPL16B
RPL26B RPL5
RPL26B RPL3
RPL26B RPL25
RPL26B RPL9B
RPL26B RPL1A
RPL28 RPL11A
RPL28 RPL26A
RPL28 RPL4B
RPL28 RPL12B
RPL28 RPL12A
RPL28 RPL23B
RPL28 RPL9A
RPL28 RPL1B
RPL28 RPL17A
RPL28 RPL10
RPL28 RPP0
RPL28 RPL19B
RPL28 RPL4A
RPL28 RPL19A
RPL28 RPL16B
RPL28 RPL5
RPL28 RPL3
RPL28 RPL25
RPL28 RPL9B
RPL28 RPL1A
RPL2B RPL11A
RPL2B RPL5
RPL2B RPL1A
RPL2B RPL25
RPL2B RPL16B
RPL2B RPP0
RPL2B RPL17A
RPL2B RPL4A
RPL2B RPL19A
RPL2B RPL4B
RPL2B RPL12B
RPL2B RPL12A
RPL2B RPL23B
RPL2B RPL9A
RPL2B RPL1B
RPL2B RPL28
RPL2B RPL19B
RPL2B RPL10
RPL2B RPL26A
RPL2B RPL9B
RPL2B RPL3
RPL3 RPL11A
RPL3 RPL26A
RPL3 RPL10
RPL3 RPL19B
RPL3 RPL4A
RPL3 RPL19A
RPL3 RPL17A
RPL3 RPP0
RPL3 RPL16B
RPL3 RPL25
RPL3 RPL9B
RPL30 RPL20B
RPL30 RPL20A
RPL31A RPL20B
RPL32 RPL11A
RPL32 RPL23A
RPL32 RPL19B
RPL32 RPL4A
RPL32 RPL19A
RPL32 RPL35A
RPL32 RPL35B
RPL32 RPL4B
RPL32 RPL23B
RPL32 RPL9A
RPL32 RPL28
RPL32 RPL7A
RPL32 RPL26B
RPL32 RPL11B
RPL32 RPL2B
RPL32 RPL17B
RPL32 RPL17A
RPL32 RPL26A
RPL32 RPL9B
RPL32 RPL25
RPL32 RPL3
RPL32 RPL7B
RPL32 RPL5
RPL34A RPL14A
RPL34A SXM1
RPL34B RPL14A
RPL34B RPL14B
RPL34B SXM1
RPL35A RPL11A
RPL35A RPL3
RPL35A RPL25
RPL35A RPL1A
RPL35A RPL5
RPL35A RPL9B
RPL35A RPL26A
RPL35A RPL28
RPL35A RPL26B
RPL35A RPL11B
RPL35A RPL16A
RPL35A RPL2B
RPL35A RPL17B
RPL35A RPL17A
RPL35A RPL10
RPL35A RPP0
RPL35A RPL19B
RPL35A RPL4A
RPL35A RPL19A
RPL35A RPL4B
RPL35A RPL12B
RPL35A RPL12A
RPL35A RPL23B
RPL35A RPL9A
RPL35A RPL1B
RPL35A RPL16B
RPL35B RPL11A
RPL35B RPL3
RPL35B RPL25
RPL35B RPL1A
RPL35B RPL5
RPL35B RPL9B
RPL35B RPL26A
RPL35B RPL28
RPL35B RPL26B
RPL35B RPL11B
RPL35B RPL16A
RPL35B RPL2B
RPL35B RPL17B
RPL35B RPL17A
RPL35B RPL10
RPL35B RPP0
RPL35B RPL19B
RPL35B RPL4A
RPL35B RPL19A
RPL35B RPL4B
RPL35B RPL12B
RPL35B RPL12A
RPL35B RPL23B
RPL35B RPL9A
RPL35B RPL1B
RPL35B RPL16B
RPL39 RPL20B
RPL39 RPL31A
RPL39 RPL31B
RPL39 RPL20A
RPL43A RPL15A
RPL4A RPL19A
RPL4B RPL5
RPL4B RPL3
RPL4B RPL25
RPL4B RPL26A
RPL4B RPL19A
RPL4B RPL19B
RPL4B RPL10
RPL5 RPL11A
RPL5 RPL1A
RPL5 RPL9B
RPL5 RPL25
RPL5 RPL3
RPL5 RPL7B
RPL5 RPL16B
RPL5 RPL19B
RPL5 RPL4A
RPL5 RPL19A
RPL5 RPL17A
RPL5 RPL10
RPL5 RPP0
RPL5 RPL26A
RPL7A RPL5
RPL7A RPL25
RPL7B RPL25
RPL9A RPL5
RPL9A RPL26A
RPL9A RPL10
RPL9A RPL25
RPL9A RPL3
RPL9A RPL19A
RPL9A RPL19B
RPL9B RPL26A
RPL9B RPL10
RPL9B RPL19B
RPL9B RPL19A
RPN10 RPN7
RPN10 RPT1
RPN10 RPT4
RPN10 RPN8
RPN11 RPN8
RPN11 RPT1
RPN11 RPT6
RPN11 RPN12
RPN11 RPN10
RPN12 RPN7
RPN12 RPT6
RPN12 RPN10
RPN12 RPN8
RPN12 RPT4
RPN12 RPT5
RPN12 RPT1
RPN3 RPN7
RPN3 RPN12
RPN3 RPN10
RPN3 RPT1
RPN3 RPN11
RPN5 RPN7
RPN5 RPN8
RPN5 RPT4
RPN5 RPT5
RPN5 RPN10
RPN5 RPT6
RPN5 RPN6
RPN5 RPT2
RPN5 RPT3
RPN5 RPN9
RPN5 RPN3
RPN5 RPN11
RPN5 RPN12
RPN5 RPN1
RPN5 RPT1
RPN6 RPN7
RPN6 RPN8
RPN6 RPT4
RPN6 RPT5
RPN6 RPN10
RPN6 RPN12
RPN6 RPT2
RPN6 RPT3
RPN6 RPN9
RPN6 RPN3
RPN6 RPN11
RPN6 RPT6
RPN6 RPT1
RPN9 RPN8
RPN9 RPN12
RPN9 RPN10
RPN9 RPT1
RPO21 RPB9
RPO21 RPB7
RPO21 CEG1
RPO26 RPB10
RPO26 RPB3
RPO31 RPC82
RPO31 RET1
RPO31 RPB8
RPO31 RPC40
RPO31 RPO26
RPP0 YLR287C
RPP0 YGL068W
RPP1A RPP0
RPP1B RPP0
RPP1B RPP2B
RPP2B RPP0
RPS14B RPS15
RPS14B RPS3
RPS14B RPS20
RPS14B RPS2
RPS14B RPS5
RPS15 RPS23B
RPS15 RPS3
RPS15 RPS29A
RPS15 RPS4A
RPS15 RPS20
RPS15 RPS11B
RPS15 RPS14A
RPS15 RPS16B
RPS15 RPS29B
RPS15 RPS11A
RPS15 RPS18A
RPS15 RPS2
RPS15 RPS23A
RPS15 RPS5
RPS15 RPS22B
RPS15 RPS18B
RPS16A RPS15
RPS16A RPS3
RPS16A RPS2
RPS18A RPS5
RPS18A RPS20
RPS1A RPS13
RPS1B RPS13
RPS2 RPS23B
RPS2 RPS18B
RPS2 RPS22B
RPS2 RPS20
RPS2 RPS5
RPS2 RPS4A
RPS2 RPS29A
RPS2 RPS18A
RPS2 RPS11B
RPS2 RPS14A
RPS2 RPS16B
RPS2 RPS29B
RPS2 RPS11A
RPS20 RPS23B
RPS20 RPS29B
RPS20 RPS11B
RPS20 RPS14A
RPS20 RPS11A
RPS20 RPS18B
RPS20 RPS29A
RPS20 RPS22B
RPS22A RPS15
RPS22A RPS20
RPS22A RPS2
RPS22A RPS4B
RPS22A RPS3
RPS22A RPS4A
RPS22A RPS5
RPS23A RPS5
RPS23A RPS20
RPS23A RPS2
RPS24A RPS31
RPS24B RPS31
RPS3 RPS23B
RPS3 RPS18B
RPS3 RPS22B
RPS3 RPS5
RPS3 RPS23A
RPS3 RPS18A
RPS3 RPS11B
RPS3 RPS9B
RPS3 RPS14A
RPS3 RPS16B
RPS3 RPS29B
RPS3 RPS11A
RPS3 RPS2
RPS3 RPS20
RPS3 RPS4A
RPS3 RPS29A
RPS4A RPS29A
RPS4A RPS29B
RPS4A RPS22B
RPS4A RPS11A
RPS4A RPS11B
RPS4B RPS15
RPS4B RPS22B
RPS4B RPS2
RPS4B RPS29A
RPS4B RPS3
RPS4B RPS11A
RPS4B RPS11B
RPS4B RPS29B
RPS5 RPS23B
RPS5 RPS18B
RPS5 RPS22B
RPS5 RPS11A
RPS5 RPS14A
RPS5 RPS11B
RPS5 RPS29B
RPS5 RPS20
RPS5 RPS29A
RPS9A RPS3
RPT1 RPN7
RPT1 RPT5
RPT1 RPT4
RPT1 RPN8
RPT2 RPT1
RPT2 RPN10
RPT2 RPN11
RPT2 RPT3
RPT2 RPN12
RPT3 RPN7
RPT3 RPN1
RPT3 RPN9
RPT3 RPN3
RPT3 RPN11
RPT3 RPN12
RPT3 NAS6
RPT3 RPN10
RPT3 RPN8
RPT3 RPT4
RPT3 RPT5
RPT3 RPT1
RPT4 RPT5
RPT6 GAL4
RPT6 RPN10
RPT6 RPT1
RRI1 CSI1
RRN10 RRN9
RRN11 RRN7
RRN6 RRN11
RRN6 RRN7
RRP4 DIS3
RRP4 RRP42
RRP42 DIS3
RRP42 SKI6
RRP42 RRP45
RRP42 RRP46
RRP43 DIS3
RRP43 RRP45
RRP43 RRP42
RRP43 RRP46
RRP43 RRP4
RRP43 SKI6
RRP45 DIS3
RRP45 SKI6
RRP45 RRP46
RRP45 MTR3
RRP45 RRP4
RRP45 RRP40
RRP46 DIS3
RRP46 RRP4
RRP46 RRP40
RRP46 SKI6
RSC6 SFH1
RSC6 RSC8
RSC8 SFH1
RSC8 STH1
RSE1 SPC24
RTG3 RTG1
RVB1 RVB2
RVS161 RVS167
RVS167 LAS17
RVS167 ACT1
SAC2 VPS53
SAC6 ACT1
SAP1 SPT2
SAP30 SIN3
SAP30 RPD3
SAR1 EMP24
SBA1 HSP82
SBP1 GAR1
SCL1 PRE2
SCL1 PRE9
SCL1 PRE10
SCL1 PRE6
SCL1 PRE5
SCL1 PRE3
SCL1 PRE8
SCO1 COX2
SDC25 RAS2
SDC25 CDC25
SDH2 SDH3
SDH2 SDH1
SEC1 MSO1
SEC10 SEC8
SEC13 SEC16
SEC15 SEC10
SEC16 SEC23
SEC16 SEC31
SEC17 VAM3
SEC17 SEC18
SEC17 TLG1
SEC17 SEC9
SEC17 VTI1
SEC17 NYV1
SEC17 TLG2
SEC17 GOS1
SEC20 SEC22
SEC20 TIP20
SEC22 SEC23
SEC22 SAR1
SEC22 UFE1
SEC22 BOS1
SEC23 SEC24
SEC23 EMP24
SEC24 SEC22
SEC24 EMP24
SEC24 SEC31
SEC26 SEC27
SEC26 RET2
SEC27 RET3
SEC27 SEC21
SEC27 SEC28
SEC31 SEC23
SEC31 SEC13
SEC34 SEC35
SEC4 DSS4
SEC4 SEC2
SEC63 SEC62
SEC65 SRP54
SEC66 SEC62
SEC66 SEC63
SEC66 SEC72
SEC72 SEC62
SEC9 SRO7
SEC9 SNC2
SEC9 SSO2
SEC9 SSO1
SED4 SEC16
SED5 VTI1
SED5 SEC22
SEH1 SEC13
SEH1 NUP145
SEH1 NUP85
SEN15 SEN54
SEN15 SEN2
SEN2 SEN54
SEN34 SEN54
SEN34 SEN15
SEN34 SEN2
SER3 SER33
SET1 MEC3
SFH1 STH1
SFT1 SED5
SFT1 YKT6
SHO1 PBS2
SHS1 CDC3
SHS1 GIN4
SIC1 CLB5
SIF2 YIL112W
SIF2 SIR4
SIK1 NOP58
SIN3 STB1
SIN4 MED7
SIN4 RGR1
SIP1 SNF4
SIP1 SNF1
SIP2 SNF4
SIR1 ORC1
SIR2 NET1
SIR2 SIR4
SIR3 RAP1
SIR4 RAP1
SIR4 YKU70
SIR4 UBP3
SIR4 SIR3
SIT4 TAP42
SIT4 SAP185
SIT4 SAP155
SIT4 SAP190
SKI6 DIS3
SKI6 RRP4
SKI6 RRP40
SKP1 SGT1
SKP1 YLR097C
SKP1 BIR1
SKP1 CDC4
SKP1 MET30
SKP1 GRR1
SKP1 YLR352W
SKP1 YNL311C
SKP1 UFO1
SKP1 CTF13
SKT5 BNI4
SKT5 CHS3
SLA1 LAS17
SLA1 YSC84
SLA1 VRP1
SLA2 LAS17
SLI15 IPL1
SLT2 MKK2
SLT2 MKK1
SLT2 SDP1
SLU7 PRP18
SLY1 SED5
SMC1 TRF4
SMC1 SMC2
SMC1 SMC3
SMC1 TID3
SMC1 IRR1
SMC2 TRF4
SMC2 TID3
SMD1 STO1
SMD1 SLU7
SMD1 PRP39
SMD1 YHC1
SMD1 SMD3
SMD1 PRP31
SMD3 SNU66
SMD3 STO1
SME1 PRP4
SMK1 QCR2
SNC1 SSO1
SNC1 SEC9
SNC1 TLG1
SNC1 SEC17
SNF1 HIR2
SNF1 SNF4
SNF1 SIP4
SNF1 SIP3
SNF1 SIP2
SNF1 GAL83
SNF2 SNF11
SNF5 SWI1
SNF5 SNF2
SNF5 ARP9
SNF5 SNF6
SNF5 SWI3
SNF5 SNF12
SNF5 ANC1
SNP1 CBC2
SNP1 YHC1
SNP1 PRP40
SNP1 PRP39
SNP1 STO1
SNU66 PRP4
SPA2 MKK2
SPA2 STE11
SPA2 BUD6
SPA2 MKK1
SPB1 NOP58
SPB1 NOP1
SPC19 SPC34
SPC19 TID3
SPC24 ASN1
SPC24 MRE11
SPC24 YOL034W
SPC24 RPA135
SPC24 TLG2
SPC24 NOC2
SPC25 SPC24
SPC42 NUF1
SPC72 SPC98
SPC72 STU2
SPC72 SPC97
SPC97 SPC98
SPC97 TUB4
SPH1 MKK2
SPH1 MKK1
SPH1 STE11
SPH1 BUD6
SPO12 YPR152C
SPO12 MEC3
SPO12 BAT2
SPO12 YLR016C
SPO12 YLR132C
SPO12 YPR118W
SPO12 SET2
SPO7 NEM1
SPO71 SPC24
SPP381 PRP4
SPP381 PRP31
SPP381 PRP38
SPP41 FPR1
SPT15 TOA1
SPT15 KAP114
SPT15 SPT20
SPT15 TOA2
SPT15 TAF145
SPT15 BRF1
SPT16 CTF4
SPT16 POB3
SPT16 POL1
SPT2 CDC23
SPT20 GCN5
SPT20 ADA2
SPT20 TAF61
SPT20 TAF90
SPT3 SPT20
SPT3 SPT15
SPT3 TAF25
SPT3 TAF90
SPT3 TAF61
SPT3 NGG1
SPT7 HFI1
SPT7 SPT20
SPT7 SPT8
SPT7 GCN5
SPT7 ADA2
SPT7 NGG1
SPT7 TAF61
SPT7 TAF90
SPT7 TAF25
SPT7 SPT3
SPT7 TAF60
SPT7 TRA1
SPT7 TAF17
SPT8 SPT20
SPT8 TAF61
SPT8 TAF90
SPT8 TAF25
SPT8 TRA1
SPT8 ADA2
SPT8 SPT3
SPT8 NGG1
SPT8 GCN5
SQT1 RPL10
SRB2 MED7
SRB2 MED8
SRB4 MED4
SRB4 MED7
SRB4 MED6
SRB4 PGD1
SRB4 MED11
SRB5 MED7
SRB6 NUT2
SRB6 CSE2
SRB6 MED2
SRB6 SRB7
SRB6 SRB4
SRB6 NUT1
SRB6 PGD1
SRB6 SRB5
SRB6 SRB2
SRB6 MED6
SRB6 RGR1
SRB6 MED11
SRB6 SIN4
SRB6 MED7
SRB6 MED4
SRB6 GAL11
SRB7 MED4
SRB7 MED7
SRB8 SSN8
SRM1 YRB2
SRM1 CRM1
SRO77 SEC9
SRP1 CBC2
SRP1 NUP1
SRP101 SRP102
SRP14 SRP54
SRP14 SRP21
SRP21 SRP54
SRP68 SRP54
SRP72 SRP54
SSA1 HSP82
SSA1 YDJ1
SSA1 CLN3
SSA1 CDC25
SSA2 CDC25
SSA3 CDC25
SSA4 CDC25
SSC1 MGE1
SSK1 SSK2
SSK22 SPC24
SSK22 SSK1
SSN3 SSN8
SSS1 SEC61
STB2 SIN3
STB3 SIN3
STB4 SIN3
STB5 SIN3
STE11 HSP82
STE11 STE5
STE11 HSC82
STE11 STE4
STE12 DIG1
STE18 STE4
STE18 STE11
STE20 CDC42
STE23 GAR1
STE23 NOP10
STE23 NHP2
STE5 STE4
STE5 PMD1
STE5 AKR1
STE5 OKP1
STE50 STE4
STE50 SPC24
STE50 STE11
STE50 STE5
STE7 SPH1
STE7 STE5
STE7 KSS1
STE7 SPA2
STI1 HSP82
STO1 BRR1
STO1 CBC2
STS1 SRP1
STS1 RPN11
STT3 OST1
STU2 BIK1
STV1 VMA6
STV1 VMA8
STV1 TFP1
SUB1 SUA7
SUI1 PRT1
SUI2 SUI3
SUP35 NAM7
SUP35 HSP104
SUP45 NAM7
SUP45 SUP35
SWA2 CLC1
SWD1 SWD3
SWI3 SNF2
SWI4 CLB2
SWI4 SWI6
SWI5 DMC1
SWP1 STT3
SXM1 NUP1
SXM1 RPL25
SXM1 NUP159
SXM1 NSP1
SYF1 YJU2
SYG1 STE4
TAD2 TIS11
TAF145 TAF60
TAF145 TAF61
TAF145 TSM1
TAF17 SPT20
TAF17 TAF61
TAF17 NGG1
TAF17 SPT3
TAF17 ADA2
TAF17 GCN5
TAF17 TAF145
TAF17 SPT8
TAF17 TRA1
TAF19 TAF47
TAF19 TAF40
TAF19 TAF145
TAF19 TAF67
TAF19 TAF17
TAF25 YPR115W
TAF25 PRP40
TAF25 ECM22
TAF25 TAF19
TAF25 TAF40
TAF25 TAF17
TAF25 RAP1
TAF25 SPT20
TAF25 CLP1
TAF25 ANC1
TAF25 ADA2
TAF25 PRP22
TAF25 SPT15
TAF25 RIM15
TAF25 TAF60
TAF25 ASK10
TAF25 GCN5
TAF25 TAF145
TAF25 TAO3
TAF25 TSM1
TAF25 UME6
TAF25 YAP6
TAF25 TAF47
TAF25 RLM1
TAF40 TAF145
TAF47 TAF145
TAF60 SPT20
TAF60 TAF67
TAF60 SPT8
TAF60 SPT3
TAF60 GCN5
TAF60 TAF19
TAF60 TAF17
TAF61 TAF19
TAF61 TAF60
TAF61 TAF25
TAF90 TAF47
TAF90 TAF19
TAF90 TAF60
TAF90 TAF25
TAF90 TSM1
TAF90 TAF61
TAF90 ADA2
TAF90 TAF145
TAF90 TAF17
TAF90 TAF40
TCM62 SDH2
TCM62 SDH3
TCM62 SDH1
TCP1 CCT2
TEF1 EFB1
TEF2 CAM1
TEF2 YEF3
TEF2 TEF4
TFA1 TFA2
TFB1 TFB4
TFB1 SSL1
TFB1 TFA1
TFB3 CCL1
TFB3 RAD3
TFC1 TFC7
TFC1 TFC6
TFC1 TFC4
TFC3 TFC6
TFC3 TFC1
TFC4 BRF1
TFC8 SPT15
TFP1 VMA7
TFP1 VMA8
TFP3 VMA4
TFP3 VMA6
TFP3 VMA8
TFP3 TFP1
TID3 NUF2
TID3 SPC24
TIF11 FUN12
TIF34 PRT1
TIF34 SUI1
TIF35 SUI1
TIF35 TIF34
TIF4631 CDC33
TIF4631 TIF2
TIF4631 TIF1
TIF4632 CDC33
TIM17 MAS6
TIM22 TIM18
TIM44 MAS6
TIM54 TIM18
TIM54 MMM1
TIM54 TIM22
TIP20 UFE1
TIP20 SEC22
TLG1 TLG2
TLG1 VTI1
TLG2 SNC2
TOA2 TOA1
TOF1 TOP1
TOF2 TOP1
TOM20 TOM7
TOM20 TOM22
TOM20 TOM40
TOM20 TOM70
TOM40 TOM5
TOM40 TOM70
TOM40 TOM22
TOM40 TOM7
TOM40 TOM6
TOM7 TOM22
TOM70 TOM7
TOM70 TOM37
TOP2 CKA2
TOP2 CKB2
TOP3 SGS1
TPD3 RTS1
TPD3 PPH21
TPK1 TPK2
TPK1 TPK3
TPK3 TPK2
TPS1 TPS3
TPS1 TSL1
TPS1 TPS2
TPS2 TPS3
TPS2 TSL1
TRA1 HFI1
TRA1 ESA1
TRA1 TAF90
TRA1 TAF61
TRA1 TAF25
TRA1 NGG1
TRA1 SPT3
TRA1 ADA2
TRA1 TAF60
TRA1 SPT20
TRP2 TRP3
TRS120 BET3
TRS120 TRS23
TRS120 GSG1
TRS130 BET5
TRS130 TRS120
TRS130 GSG1
TRS130 TRS23
TRS130 TRS31
TRS130 KRE11
TRS20 TRS33
TRS20 BET3
TRS20 TRS31
TRS20 TRS23
TRS20 GSG1
TRS20 TRS120
TRS20 KRE11
TRS20 BET5
TRS20 TRS130
TRS23 BET3
TRS31 BET3
TRS31 TRS120
TRS31 GSG1
TRS31 TRS23
TRS33 TRS130
TRS33 KRE11
TRS33 TRS120
TRS33 GSG1
TRS33 TRS23
TRS33 TRS31
TRS33 BET5
TSL1 TPS3
TSM1 ANC1
TSM1 TAF40
TSM1 TAF60
TUB1 ADH1
TUB1 AUT2
TUB2 RBL2
TUB2 TUB1
TUB2 AUT2
TUB4 SPC98
TUB4 GIM3
TUB4 GIM5
UBA2 AOS1
UBA2 PAP1
UBA2 UFD1
UBC6 QRI8
UBC8 QRI8
UBC9 SMT3
UFD1 PAP1
UFE1 SEC20
ULA1 UBA3
UME6 SIN3
UME6 RIM11
UME6 IME1
UPF3 NMD2
URK1 YDR020C
UTP18 UTP21
VAB2 VAC8
VAC8 APG13
VAC8 NVJ1
VAC8 ACT1
VAM6 VPS41
VAM7 VAM3
VAN1 MNN9
VMA2 TFP3
VMA2 VPH1
VMA2 VMA4
VMA2 STV1
VMA2 VMA5
VMA2 PPA1
VMA2 CUP5
VMA2 TFP1
VMA2 VMA8
VMA2 VMA7
VMA2 VMA10
VMA2 VMA6
VMA22 VPH1
VMA22 VPH2
VMA4 VPH1
VMA4 TFP1
VMA4 CUP5
VMA4 PPA1
VMA4 STV1
VMA6 VMA4
VMA6 PPA1
VMA6 CUP5
VMA6 VMA8
VMA6 TFP1
VMA7 VMA13
VMA7 VMA6
VMA7 PPA1
VMA7 CUP5
VMA7 VMA10
VMA7 STV1
VMA7 TFP3
VMA7 VMA4
VMA7 VPH1
VMA8 VMA13
VMA8 CUP5
VMA8 VMA4
VMA8 VMA5
VMA8 VMA7
VPH1 VMA6
VPH1 VMA8
VPH1 TFP1
VPH2 VPH1
VPS15 VPS34
VPS16 VPS33
VPS24 SNF7
VPS29 VPS35
VPS30 VPS38
VPS30 VPS34
VPS33 VAM3
VPS35 VPS17
VPS35 VPS5
VPS35 PEP8
VPS38 VPS34
VPS4 SNF7
VPS45 PEP12
VPS45 TLG2
VPS5 VPS17
VRP1 LAS17
VTI1 VAM3
VTI1 TLG2
VTI1 PEP12
WBP1 SWP1
WBP1 OST1
WBP1 STT3
XRS2 RAD50
XRS2 MRE11
YAP1801 PAN1
YAP1802 PAN1
YBL046W PSY2
YBR216C YAP1
YBR270C NMD2
YCK1 YCK2
YCK3 STE11
YCK3 YCK1
YDR152W YGR173W
YDR267C SPO12
YDR412W GLC7
YEF3 TEF1
YEL015W DCP2
YEL015W LSM8
YFR011C RPC19
YFR046C SPC24
YGL220W GRX4
YGR250C SGN1
YGR263C DCI1
YHC1 STO1
YHC1 PRP39
YIL163C BEM4
YKE2 GIM5
YKE2 TUB4
YKT6 VTI1
YKT6 SED5
YKU80 YKU70
YLR419W SPC24
YNG2 TRA1
YNK1 TEM1
YPD1 SSK1
YPD1 SLN1
YPT1 DSS4
YPT1 YIP1
YPT1 SED5
YPT10 MRS6
YPT31 DSS4
YPT31 YIP1
YRB2 GSP1
YSH1 YTH1
YSH1 PFS2
YTA6 YPL004C
ZTA1 STE5
